# Supplementary material for: Expression of Selected miRNAs in Normal and Cancer-Associated Fibroblasts and in BxPc3 and MIA PaCa-2 Cell Lines of Pancreatic Ductal Adenocarcinoma
Source: Int J Mol Sci. 2023 Feb 10;24(4):3617. doi: 10.3390/ijms24043617 (PMC9961675; doi:10.3390/ijms24043617)
Supplement: Supplementary file 1 [file ijms-24-03617-s001.zip]

Archive with 1 entries (1 files):
- ijms-2141910-supplementary.pdf
